# Supplementary material for: Discovery of Brassica Yellows Virus and Porcine Reproductive and Respiratory Syndrome Virus in Diaphorina citri and Changes in Virome Due to Infection with ‘Ca. L. asiaticus’
Source: Microbiol Spectr. 2023 Mar 21;11(2):e04996-22. doi: 10.1128/spectrum.04996-22 (PMC10100913; doi:10.1128/spectrum.04996-22)
Supplement: Supplemental file 1 — Tables S1 to S4. Download spectrum.04996-22-s0001.xlsx, XLSX file, 0.05 MB [file spectrum.04996-22-s0001.xlsx]

## Sheet: Table S1
Table S1. Viral sequences identified in GZ population of ACP
Virus	Virus category	CLas-	Blast	CLas+	Blast
Diaphorina citri densovirus (DcDNV)	ssDNA	Fragment 1: 1,480 nt	DcDNV-TW (98.7%; KX165268)	Fragment 1: 2,339 nt	DcDNV-TW (98.8%; KX165268)
		Fragment 2: 634 nt	DcDNV-TW (98.4%; KX165268)	Fragment 2: 2,338 nt	DcDNV-TW (98.8%; KX165268)
		Fragment 3: 326 nt	DcDNV-TW (99.4%; KX165268)
Diaphorina citri picorna-like virus (DcPLV)	ssRNA	Fragment 1: 9,951 nt	DcPLV-BR1 (96.0%; KT698837)	Fragment 1: 9,920 nt	DcPLV-BR1 (96.0%; KT698837)
Diraphorina citri reovirus (DcRV)	dsRNA	Fragment 1: 4,348 nt	DcRV-FL1 (99.9%; KT698830)	Fragment 1: 4,338 nt	DcRV-FL1 (99.9%; KT698830)
		Fragment 2: 3,805 nt	DcRV-FL5 (99.9%; KT698834)	Fragment 2: 3,680 nt	DcRV-FL5 (99.9%; KT698834)
		Fragment 3: 3,454 nt	DcRV-FL3 (99.8%; KT698832)	Fragment 3: 3,454 nt	DcRV-FL3 (99.8%; KT698832)
		Fragment 4: 3,262 nt	DcRV-FL6 (99.8%; KT698835)	Fragment 4: 3,262 nt	DcRV-FL6 (99.8%; KT698835)
		Fragment 5: 2,786 nt	DcRV Hawaii segment 5 (93.3%; MT027148)	Fragment 5: 2,222 nt	DcRV Hawaii segment 5 (93.7%; MT027148)
		Fragment 6: 2,531 nt	DcRV Hawaii segment 6 (97.7%; MT027149)	Fragment 6: 615 nt	DcRV Hawaii segment 5 (86.9%; MT027148)
		Fragment 7: 1,793 nt	DcRV-FL7 (100%; KT698836)	Fragment 7: 2,531 nt	DcRV Hawaii segment 6 (97.7%; MT027149)
		Fragment 8: 1,651 nt	DcRV-FL2 (99.9%; KT698831)	Fragment 8: 1,781 nt	DcRV-FL7 (100%; KT698836)
		Fragment 9: 1,456 nt	DcRV Hawaii segment 9 (96.3%; MT027152)	Fragment 9: 1,651 nt	DcRV-FL2 (99.9%; KT698831)
		Fragment 10: 1,200 nt	DcRV-FL4 (99.7%; KT698833)	Fragment 10: 1,451 nt	DcRV Hawaii segment 9 (96.3%; MT027152)
		-	-	Fragment 11: 1,195 nt	DcRV-FL4 (99.7%; KT698833)
Citrus tristeza virus (CTV)	ssRNA	Fragment 1: 375 nt	CTV-FN08 (95.5%; MK491895)	Fragment 1: 372 nt	CTV-Mac39 (98.7%; KJ790175)
		Fragment 2: 723 nt	CTV-FN08 (98.6%; MK491895)	Fragment 2: 260 nt	CTV-B165 (90.2%; EU076703)
		Fragment 3: 484 nt	CTV-B165 (98.6%; EU076703)	Fragment 3: 380 nt	CTV-FN08 (100%; MK491895)
		Fragment 4: 649 nt	CTV-FN08 (99.2%; MK491895)	Fragment 4: 356	CTV-FS703-TV (98.0%; KC517492)
		Fragment 5: 3,997 nt	CTV-FN08 (99.3%; MK491895)	Fragment 5: 302	CTV-CT11A (99.7%; JQ911664)
		Fragment 6: 371 nt	CTV-M423GR (98.1%; MF595989)	-	-
		Fragment 7: 508 nt	CTV-FN08 (99.8%; MK491895)	-	-
		Fragment 8: 719 nt	CTV-FN08 (100%; MK491895)	-	-
		Fragment 9: 398 nt	CTV-FN08 (100%; MK491895)	-	-
		Fragment 10: 391 nt	CTV-FN08 (99.0%; MK491895)	-	-
		Fragment 11: 397 nt	CTV-FN08 (99.0%; MK491895)	-	-
		Fragment 12: 343 nt	CTV-FN08 (97.4%; MK491895)	-	-
		Fragment 13: 329 nt	CTV-FN08 (99.4%; MK491895)	-	-
		Fragment 14: 330 nt	CTV-FN08 (97.3%; MK491895)	-	-
		Fragment 15: 327 nt	CTV-FN08 (97.6%; MK491895)	-	-
Brassica yellows virus (BrYV)		-	-	Fragment 1: 5,465 nt	BrYV-CR (98.11%; JN015068)
Porcine reproductive and respiratory syndrome virus (PRRSV)	ssRNA	-	-	Fragment 1: 301 nt	PRRSV SDwh1701 (99.7%; MN642104)
		-	-	Fragment 2: 482 nt	PRRSV RVRp22 (99.7%; KM386622)
		-	-	Fragment 3: 714 nt	PRRSV 4115R-S1 (100%; MN073130)
		-	-	Fragment 4: 779 nt	PRRSV PRRS35752R-S7-L001 (99.5%; MN73147)
		-	-	Fragment 5: 543 nt	PRRSV PRRS35752R-S7-L001 (100%; MN73147)
		-	-	Fragment 6: 1,664 nt	PRRSV rV63 (99.9%; EU360129)
		-	-	Fragment 7: 320 nt	PRRSV SDwh1701 (100%; MN642104)
		-	-	Fragment 8: 494 nt	PRRSV 7471PPPS-S1-L001 (100%; MN073139)
		-	-	Fragment 9: 471 nt	PRRSV 4512R-S7-L001 (100%; MN073132)
		-	-	Fragment 10: 298 nt	PRRSV SDwh1701 (99.3%; MN642104)
		-	-	Fragment 11: 320 nt	PRRSV SDwh1701 (99.7%; MN642104)

## Sheet: Table S2
Table S2. The BrYV genome used in the present study.
Isolate	Country: Region	Host	Length (bp)	Accession Number	Reference
BrYV-ABJ	China: Beijing	Brassica napus var. napobrassica	5666	HQ388348	Xiang et al. 2011
BrYV-BBJ	China: Beijing	B. napus var. napobrassica	5666	HQ388349	Xiang et al. 2011
BrYV-AJS	China: Jiangsu	B. campestris	5666	HQ388350	Xiang et al. 2011
BrYV-BJS	China: Jiangsu	B. campestris	5666	HQ388351	Xiang et al. 2011
BrYV-CR	China: Beijing	Raphanus raphanistrum	5678	JN015068	Zhang et al. 2014
BrYV-CC	China: Beijing	R. raphanistrum	5678	KF015269	Zhang et al. 2014
BrYV-CS	Korea: Chenongsong	B. rapa	5666	KF923236	Lim et al. 2015
BrYV-China	China	B. napus	5649	KY310572	GenBank
BrYV-CC1	Japan: Hokkaido	B. rapa subsp. pekinensis	5666	LC428358	Yoshida & Tamada, 2019
BrYV-WN1	Japan: Hokkaido	Sinapis alba	5666	LC428359	Yoshida & Tamada, 2019
BrYV-TO3	Japan: Okayama	B. rapa subsp. Rapa	5654	LC428360	Yoshida & Tamada, 2019
BrYV-NAP	Japan: Okayama	B. napus	5654	LC428361	Yoshida & Tamada, 2019
BrYV-CD9	Japan: Hokkaido	B. oleracea var. capitata	5666	LC428362	Yoshida & Tamada, 2019
BrYV-R3b	Japan: Okayama	R. sativus	5667	LC428363	Yoshida & Tamada, 2019
BrYV-RT8	Japan: Hokkaido	R. sativus	5668	LC428364	Yoshida & Tamada, 2019
BrYV-R40	Japan:Okayama	R. sativus	5668	LC428365	Yoshida & Tamada, 2019
BrYV-Anhui	China: Anhui	N. tabacum	5678	MF314820	Direct submission
BrYV-NtabQJ	China: Yunnan	N. tabacum	5741	MK057527	Zhang et al. 2019
BrYV-Tas	Australia: Hobart	R. raphanistrum	5500	OM469309	Umar et al. 2022
BrYV-DC	China: Guangdong	-	5465		In the present study
BrYV-21706265	Philippine	B. oleracea var. capitata	5604	MW537050	Buxton-Kirk et al. 2021
BrYV-1-1	Greece	B. napus	5465	MT955607	Orfanidou et al. 2021
TuYV-Br12	Australia	Beta vulgaris	5657	MT586598	Filardo et al. 2021
TuYV-Anhui	China: Anhui	N. tabacum	5643	KR706247	Wang et al. 2015

## Sheet: Table S3
Table S3. Virus-associated RNA sequences used in the present study.
Sample ID	Isolate	Accession number
CABYVaRNA	-	KM486094
BWYVaRNA	ST9	L042812
TuYVaRNA	Salzlandkreis-2 18	MN497833
BWYVaRNA	H8	KF533709
TuYVaRNA	JKI29345	MK450521
BWYVaRNA	C20A9	MT642437
TuYVaRNA	Landkreis Meissen 18	MN497835
TuYVaRNA	Salzlandkreis-2 16	MN497832
TuYVaRNA	SA sat2	MN940416
TuYVaRNA	DSMZ PV-1209	MW854286
TuYVaRNA	Landkreis Meissen 16	MN497834
BWYVaRNA	5414-8	MT642441
BWYVaRNA	5512a	MT642438
BWYVaRNA	C21A6	MT642440
BWYVaRNA	C2018-9	MT642439
BWYVaRNA	5248	MT642436
TuYVaRNA	Salzlandkreis-1 17	MN497827
TuYVaRNA	Oz-C2016-17	MT642445
TuYVaRNA	Oz-5514	MT642444
TuYVaRNA	Oz-C20A8	MT642443
TuYVaRNA	Oz-5512b	MT642442
TuYVaRNA	sat1	MN164515
TuYVaRNA	Salzlandkreis-2 18	MN497829
TuYVaRNA	Salzlandkreis-2 16	MN497828
TuYVaRNA	Salzlandkreis-1 18	MN497831
TuYVaRNA	Landkreis Meissen 18	MN497830

## Sheet: Table S4
Table S4. The accession numbers of PRRSV genomic sequences obtained from NCBI
Accession Number	Country and region	Year	Type
AF176348	Canada: Alberta	-	Type 2
LY725493	-	-	Type 2
MC006729	-	-	Type 2
LY411495	-	-	Type 2
LX155120	-	-	Type 2
AF184212	-	-	Type 2
GQ359108	China	2008	Type 2
AY032626	China	-	Type 2
KC527830	China	2011	Type 2
KF815525	China: Xinjiang	-	Type 2
HQ315836	China: Nantong	2008	Type 2
GQ475526	China	-	Type 2
GQ499196	China	2008	Type 2
GQ499195	China	2008	Type 2
GQ499194	China	2008	Type 2
GQ499193	China	2008	Type 2
AY545985	USA	-	Type 2
BD137738	-	-	Type 2
BD137737	-	-	Type 2
ON254651	China	2016	Type 2
ON254650	China	2017	Type 2
OM681586	South Korea	2021	Type 2
OM681585	South Korea	2020	Type 2
MZ043753	China	2018	Type 2
MZ423536	USA	2019	Type 2
MZ423535	USA	2020	Type 2
MZ423534	USA	2016	Type 2
MT268280	China	2018	Type 2
MT165636	China	2019	Type 2
MT075480	China	2019	Type 2
MN865572	Canada	2018	Type 2
MN865571	Canada	2017	Type 2
MN865570	Canada	2017	Type 2
MN865569	Canada	2017	Type 2
MN865568	Canada	2017	Type 2
MN865567	Canada	2016	Type 2
MN865566	Canada	2016	Type 2
MN865565	Canada	2018	Type 2
MN865562	Canada	2018	Type 2
MN865561	Canada	2018	Type 2
MN865560	Canada	2018	Type 2
MN865558	Canada	2018	Type 2
MN865557	Canada	2018	Type 2
MN865556	Canada	2018	Type 2
MN865554	Canada	2018	Type 2
MN865553	Canada	2018	Type 2
MN865552	Canada	2018	Type 2
MN865551	Canada	2018	Type 2
MN865548	Canada	2018	Type 2
MN865547	Canada	2018	Type 2
MN865546	Canada	2018	Type 2
MN865545	Canada	2018	Type 2
MN865544	Canada	2018	Type 2
MN865543	Canada	2018	Type 2
MN865542	Canada	2018	Type 2
MN865541	Canada	2018	Type 2
MN865540	Canada	2018	Type 2
MN865539	Canada	2018	Type 2
MN865538	Canada	2018	Type 2
MN865537	Canada	2018	Type 2
MN865536	Canada	2018	Type 2
MN865535	Canada	2018	Type 2
MN865534	Canada	2018	Type 2
MN865533	Canada	2018	Type 2
MN865532	Canada	2018	Type 2
MN865531	Canada	2018	Type 2
MN865530	Canada	2018	Type 2
MN865529	Canada	2018	Type 2
MN865528	Canada	2018	Type 2
MN865527	Canada	2018	Type 2
MN865526	Canada	2018	Type 2
MN865523	Canada	2017	Type 2
MN865522	Canada	2017	Type 2
MN865521	Canada	2017	Type 2
MN865520	Canada	2017	Type 2
MN865519	Canada	2017	Type 2
MN865518	Canada	2017	Type 2
MN865517	Canada	2017	Type 2
MN865516	Canada	2017	Type 2
MN865514	Canada	2017	Type 2
MN865513	Canada	2017	Type 2
MN865512	Canada	2017	Type 2
MN865511	Canada	2017	Type 2
MN865510	Canada	2017	Type 2
MN865509	Canada	2017	Type 2
MN865508	Canada	2017	Type 2
MN865507	Canada	2017	Type 2
MN865506	Canada	2017	Type 2
MN865505	Canada	2017	Type 2
MN865504	Canada	2017	Type 2
MN865503	Canada	2017	Type 2
MN865502	Canada	2017	Type 2
MN865501	Canada	2017	Type 2
MN865500	Canada	2017	Type 2
MN865499	Canada	2017	Type 2
MN865498	Canada	2017	Type 2
MN865497	Canada	2017	Type 2
MN865494	Canada	2017	Type 2
MN865493	Canada	2017	Type 2
MN865492	Canada	2017	Type 2
MN865491	Canada	2017	Type 2
MN865490	Canada	2017	Type 2
MN865489	Canada	2017	Type 2
MN865488	Canada	2017	Type 2
MN865487	Canada	2017	Type 2
MN865486	Canada	2017	Type 2
MN865485	Canada	2017	Type 2
MN865484	Canada	2016	Type 2
MN865483	Canada	2016	Type 2
MN865482	Canada	2014	Type 2
LC569874	Viet Nam	2010	Type 2
MN660070	China	2018	Type 2
MN648449	China	2019	Type 2
MN073181	USA	-	Type 2
MN073180	USA	2018	Type 2
MN073179	USA	-	Type 2
MN073178	USA	2017	Type 2
MN073177	USA	2017	Type 2
MN073176	USA	-	Type 2
MN073175	USA	-	Type 2
MN073174	USA	-	Type 2
MN073173	USA	2018	Type 2
MN073172	USA	2018	Type 2
MN073171	USA	2017	Type 2
MN073170	USA	2017	Type 2
MN073169	USA	2017	Type 2
MN073168	USA	2016	Type 2
MN073167	USA	-	Type 2
MN073166	USA	-	Type 2
MN073165	USA	2017	Type 2
MN073164	USA	2017	Type 2
MN073163	USA	-	Type 2
MN073162	USA	2017	Type 2
MN073161	USA	2017	Type 2
MN073160	USA	2017	Type 2
MN073159	USA	2017	Type 2
MN073158	USA	2017	Type 2
MN073157	USA	2018	Type 2
MN073156	USA	-	Type 2
MN073155	USA	2016	Type 2
MN073154	USA	-	Type 2
MN073153	USA	-	Type 2
MN073152	USA	-	Type 2
MN073151	USA	2017	Type 2
MN073150	USA	2017	Type 2
MN073149	USA	2017	Type 2
MN073148	USA	2017	Type 2
MN073147	USA	2017	Type 2
MN073146	USA	2017	Type 2
MN073145	USA	2017	Type 2
MN073144	USA	2017	Type 2
MN073143	USA	2017	Type 2
MN073142	USA	2017	Type 2
MN073141	USA	2017	Type 2
MN073140	USA	2017	Type 2
MN073139	USA	2016	Type 2
MN073138	USA	2016	Type 2
MN073137	USA	2017	Type 2
MN073136	USA	2017	Type 2
MN073135	USA	-	Type 2
MN073134	USA	-	Type 2
MN073133	USA	2016	Type 2
MN073132	USA	2018	Type 2
MN073131	USA	2018	Type 2
MN073130	USA	2018	Type 2
MN073129	USA	2018	Type 2
MN073128	USA	-	Type 2
MN073126	USA	-	Type 2
MN073122	USA	2018	Type 2
MN073121	USA	2017	Type 2
MN073120	USA	2017	Type 2
MN073119	USA	2017	Type 2
MN073118	USA	2017	Type 2
MN073117	USA	2017	Type 2
MN073116	USA	2017	Type 2
MN073115	USA	2016	Type 2
MN073114	USA	2016	Type 2
MN073113	USA	2017	Type 2
MN073112	USA	2017	Type 2
MN073111	USA	2017	Type 2
MN073110	USA	-	Type 2
MN073109	USA	-	Type 2
MN073108	USA	-	Type 2
MN073107	USA	-	Type 2
MN073106	USA	-	Type 2
MN073105	USA	-	Type 2
MN073104	USA	-	Type 2
MN073103	USA	-	Type 2
MN073097	USA	2017	Type 2
MN046243	China	2018	Type 2
MN046241	China	2016	Type 2
MN046240	China	2016	Type 2
MN046239	China	2018	Type 2
MN046238	China	2016	Type 2
MN046236	China	2017	Type 2
MN046235	China	2017	Type 2
MN046234	China	2016	Type 2
MN046233	China	2017	Type 2
MN046232	China	2018	Type 2
MN046231	China	2017	Type 2
MN046230	China	2018	Type 2
MN046229	China	2018	Type 2
MN046228	China	2014	Type 2
MN046227	China	2014	Type 2
MN046226	China	2014	Type 2
MN046225	China	2014	Type 2
MN046223	China	2018	Type 2
MN046222	China	2016	Type 2
MN046221	China	2014	Type 2
MK396384	China	2018	Type 2
MK396383	China	2018	Type 2
MK396382	China	2018	Type 2
MK396381	China	2018	Type 2
MK396380	China	2018	Type 2
MK396379	China	2018	Type 2
MK396378	China	2017	Type 2
MK396377	China	2017	Type 2
MK396376	China	2017	Type 2
MK796165	USA	2018	Type 2
MK796164	USA	2018	Type 2
MK906026	China	2017	Type 2
MK759853	China	2017	Type 2
MK429987	China	2018	Type 2
MK429986	China	2018	Type 2
MK429985	China	2018	Type 2
MK429984	China	2018	Type 2
MK429983	China	2018	Type 2
MK429982	China	2018	Type 2
MK429981	China	2018	Type 2
MK429980	China	2018	Type 2
MH663433	China	2017	Type 2
MH651747	China	2016	Type 2
MH651746	China	2016	Type 2
MH651745	China	2016	Type 2
MH651744	China	2016	Type 2
MH651743	China	2016	Type 2
MH651742	China	2016	Type 2
MH651741	China	2016	Type 2
MH651740	China	2016	Type 2
MH651739	China	2016	Type 2
MH651738	China	2016	Type 2
MH651737	China	2016	Type 2
MH651736	China	2016	Type 2
MG844181	China	2017	Type 2
MH121061	China	2017	Type 2
MF770574	China	2017	Type 2
KT257969	USA	2014	Type 2
MH068878	China	2017	Type 2
MF526965	USA: Indiana	2017	Type 2
MF526896	China: Guangdong	2016	Type 2
MG914067	China	2017	Type 2
MF196906	China	2016	Type 2
JX512910	Viet Nam	2007	Type 2
KY373218	China	2014	Type 2
KY373217	China	2014	Type 2
KY373216	China	2014	Type 2
KY373215	China	2014	Type 2
KY373214	China	2014	Type 2
KY498542	China	-	Type 2
KY488479	China	-	Type 2
KY488478	China	-	Type 2
KY488477	China	-	Type 2
KY488476	China	-	Type 2
KY488475	China	-	Type 2
KY488474	China	-	Type 2
KY488473	China	-	Type 2
KY488472	China	-	Type 2
KY488471	China	-	Type 2
KY488470	China	-	Type 2
KY495780	China	-	Type 2
KX462792	USA	2012	Type 2
KY412888	China	2014	Type 2
KX510269	China	-	Type 2
KX815434	China	2015	Type 2
KX815433	China	2015	Type 2
KX815432	China	2015	Type 2
KX815431	China	2015	Type 2
KX815430	China	2015	Type 2
KX815429	China	2015	Type 2
KX815428	China	2015	Type 2
KX815427	China	2015	Type 2
KX815426	China	2015	Type 2
KX815424	China	2015	Type 2
KX815423	China	2015	Type 2
KX815422	China	2015	Type 2
KX815421	China	2015	Type 2
KX815420	China	2015	Type 2
KX815419	China	2015	Type 2
KX815418	China	2015	Type 2
KX815417	China	2015	Type 2
KX815416	China	2015	Type 2
KX815415	China	2015	Type 2
KX815414	China	2015	Type 2
KX815413	China	2015	Type 2
KX815412	China	2015	Type 2
KX815411	China	2015	Type 2
KX815410	China	2015	Type 2
KX815409	China	2015	Type 2
KX815408	China	2015	Type 2
KX815407	China	2015	Type 2
KY761966	China	2016	Type 2
AF159149	-	-	Type 2
KY348853	USA	2000	Type 2
KY348852	USA	2000	Type 2
KY348851	USA	2000	Type 2
KY348850	USA	2000	Type 2
KY348849	USA	2001	Type 2
KY348847	USA	1998	Type 2
KU318406	USA	2015	Type 2
KY363992	South Korea	2016	Type 2
KY363991	South Korea	2016	Type 2
KX650082	China	2008	Type 2
KX766379	China	2016	Type 2
KX766378	China	2007	Type 2
KP704287	South Korea	-	Type 2
KM189443	China	2012	Type 2
AY585241	South Korea	-	Type 2
AY424271	-	-	Type 2
JN387274	China	2011	Type 2
JN387273	China	2010	Type 2
JN387272	China	2010	Type 2
JN387271	China	2007	Type 2
JN256115	China	-	Type 2
JF268684	China	2009	Type 2
JF268683	China	2009	Type 2
JF268682	China	2009	Type 2
JF268681	China	2009	Type 2
JF268680	China	2009	Type 2
JF268679	China	2009	Type 2
JF268678	China	2009	Type 2
JF268677	China	2009	Type 2
JF268676	China	2009	Type 2
JF268675	China	2009	Type 2
JF268674	China	2009	Type 2
JF268673	China	2009	Type 2
JF268672	China	2009	Type 2
HQ843181	China: Shanxi	2009	Type 2
HQ843180	China: Shangdong	2009	Type 2
HQ843179	China: Henan	2009	Type 2
HQ843178	China: Henan	2009	Type 2
HQ315837	China: Siyang	2009	Type 2
HQ233605	China	2002	Type 2
HQ233604	China	2006	Type 2
GU461292	China	2007	Type 2
GU454850	China: Qingyuan	2007	Type 2
GU143913	China	2009	Type 2
GQ857656	China	-	Type 2
FJ524376	USA	-	Type 2
FJ524377	USA	-	Type 2
AY150564	-	-	Type 2
AF325691	USA: S.E. Iowa	-	Type 2
AF331831	-	-	Type 2
KT258009	USA: Iowa	2014	Type 2
KT258004	USA: Iowa	2014	Type 2
KT258003	USA: Iowa	2014	Type 2
KT258002	USA: Iowa	2014	Type 2
KT258001	USA: Iowa	2014	Type 2
KT258000	USA: Colorado	2014	Type 2
KT257999	USA: Colorado	2014	Type 2
KT257998	USA: Nebraska	2014	Type 2
KT257997	USA: Nebraska	2014	Type 2
KT257996	USA: Nebraska	2014	Type 2
KT257995	USA: Nebraska	2014	Type 2
KT257994	USA: Nebraska	2014	Type 2
KT257993	USA: Iowa	2014	Type 2
KT257986	USA	2014	Type 2
KT257984	USA	2014	Type 2
KT257983	USA: Iowa	2014	Type 2
KT257982	USA	2014	Type 2
KT257981	USA	2014	Type 2
KT257980	USA	2014	Type 2
KT257979	USA	2014	Type 2
KT257978	USA	2014	Type 2
KT257977	USA: Iowa	2014	Type 2
KT257973	USA	2014	Type 2
KT257972	USA	2014	Type 2
KT257971	USA	2014	Type 2
KT257970	USA	2014	Type 2
KT257965	USA	2014	Type 2
KT257964	USA	2014	Type 2
KT257963	USA	2014	Type 2
KT257962	USA	2014	Type 2
KT257961	USA	2014	Type 2
KT257960	USA	2014	Type 2
KT257959	USA	2014	Type 2
KT257958	USA: Kansas	2014	Type 2
KT257957	USA: Kansas	2014	Type 2
KT257956	USA: Kansas	2014	Type 2
KT257955	USA: Colorado	2014	Type 2
KT257954	USA: Kansas	2014	Type 2
KT257953	USA: Minnesota	2014	Type 2
KT257952	USA: Minnesota	2014	Type 2
KT257951	USA: Minnesota	2014	Type 2
KT257950	USA: Minnesota	2014	Type 2
KT257949	USA: Minnesota	2014	Type 2
KT257948	USA: Minnesota	2014	Type 2
KT257947	USA: Iowa	2014	Type 2
KT257946	USA: Iowa	2014	Type 2
KT257945	USA: Iowa	2014	Type 2
KT257944	USA: Iowa	2014	Type 2
KP256233	South Korea	2014	Type 2
KM386622	South Korea	2014	Type 2
KP330232	China	2014	Type 2
KT945017	China	2015	Type 2
KU512805	South Korea	2015	Type 2
KU512804	South Korea	2015	Type 2
KU512803	South Korea	2015	Type 2
KU512802	South Korea	2015	Type 2
KU512801	South Korea	2015	Type 2
KU512800	South Korea	2015	Type 2
KU512799	South Korea	2015	Type 2
KU512798	South Korea	2015	Type 2
KU512797	South Korea	2015	Type 2
KU512796	South Korea	2015	Type 2
KU842720	Viet Nam	2010	Type 2
KT358728	China	2015	Type 2
KT445876	China	2014	Type 2
KT351740	China	2013	Type 2
KT351739	China	2013	Type 2
KP861625	China	2014	Type 2
KR534893	USA: Ohio	2013	Type 2
KP179404	-	2014	Type 2
KP179403	-	2011	Type 2
KP179402	-	2013	Type 2
KT581982	USA	2014	Type 2
KJ747052	China	2010	Type 2
KF611905	China	2012	Type 2
KM453698	China	2010	Type 2
KF735060	Thailand	2011	Type 2
KM514315	Hungary	2010	Type 2
KJ855518	China	2009	Type 2
KJ523897	China	2008	Type 2
KJ523896	China	2014	Type 2
KJ523895	China	2014	Type 2
KJ523894	China	2014	Type 2
KJ819936	China	-	Type 2
KJ819935	China	-	Type 2
KJ819934	China	-	Type 2
KJ591659	China	2013	Type 2
KJ609517	China	2013	Type 2
KJ609516	China	2013	Type 2
KF771273	China	2011	Type 2
KJ546412	China	2013	Type 2
KJ541663	China	2005	Type 2
KJ534543	China	2013	Type 2
KJ534542	China	2013	Type 2
KJ534541	China	2013	Type 2
KJ534540	China	2013	Type 2
KJ534539	China	2013	Type 2
KF183947	Denmark	2011	Type 2
KF183946	Denmark	2010	Type 2
KF555450	South Korea	2013	Type 2
KF287143	Hong Kong	2004	Type 2
KF287141	Hong Kong	2004	Type 2
KF287137	Hong Kong	2004	Type 2
KF287133	Hong Kong	2003	Type 2
KJ143621	China	2012	Type 2
KJ019330	China	2013	Type 2
KJ002452	China	2013	Type 2
KJ002451	China	2013	Type 2
KC469618	USA	1995	Type 2
KC445138	China	2012	Type 2
HQ315835	China: Guangxi	2009	Type 2
JX857698	China:Yunnan province	2011	Type 2
JQ955658	China	-	Type 2
JQ955657	China: Guangxi	-	Type 2
KC422731	China	2009	Type 2
KC422730	China	2009	Type 2
KC422729	China	2009	Type 2
KC422728	China	2009	Type 2
KC422727	China	2009	Type 2
KC422726	China	2009	Type 2
KC422725	China	2009	Type 2
JX878380	China	2011	Type 2
JX878379	China	2011	Type 2
JX880029	China: Nanjing	2011	Type 2
JN836553	China	2009	Type 2
JN654459	USA	2008	Type 2
JN654458	USA	1996	Type 2
JF748718	China	2010	Type 2
JF748717	China	2009	Type 2
JX317649	China	2010	Type 2
JX317648	China	2007	Type 2
JQ087873	USA	2010	Type 2
JX087437	China	2012	Type 2
JX044140	USA	-	Type 2
JQ715698	China	2011	Type 2
JQ715697	China	2011	Type 2
JQ804986	China	2009	Type 2
JQ326271	China	2011	Type 2
MW408254	China	-	Type 2
OM743305	China	2018	Type 2
MZ169406	China: Yangling	2021	Type 2
OL422843	China	2021	Type 2
OL422842	China	2021	Type 2
OL422841	China	2021	Type 2
OL422840	China	2019	Type 2
OL422838	China	2020	Type 2
OL422837	China	2020	Type 2
OL422835	China	2019	Type 2
OL422834	China	2019	Type 2
OL422833	China	2019	Type 2
OL422832	China	2018	Type 2
OL422831	China	2018	Type 2
OL422829	China	2018	Type 2
OL422828	China	2017	Type 2
OL422827	China	2017	Type 2
OL422826	China	2018	Type 2
OL422825	China	2018	Type 2
OL422824	China	2020	Type 2
OL422823	China	2019	Type 2
OL416129	China	2019	Type 2
OL416128	China	2019	Type 2
OL416125	China	2018	Type 2
OL963979	USA	2021	Type 2
OL963978	USA	2021	Type 2
OL963977	USA	2021	Type 2
OL963976	USA	2021	Type 2
OL963975	USA	2021	Type 2
OL963974	USA	2020	Type 2
OL963973	USA	2020	Type 2
OL963972	USA	2020	Type 2
OL963971	USA	2020	Type 2
OL963970	USA	2020	Type 2
OL963969	USA	2020	Type 2
OL963968	USA	2020	Type 2
OL963967	USA	2020	Type 2
OL963966	USA	2020	Type 2
OL963965	USA	2020	Type 2
OL963964	USA	2020	Type 2
OL963963	USA	2020	Type 2
OL963962	USA	2020	Type 2
OL963961	USA	2018	Type 2
OL771209	China	2020	Type 2
OL516357	China	2020	Type 2
OL516354	China	2021	Type 2
OL516351	China	2020	Type 2
OL516350	China	2020	Type 2
OL516349	China	2020	Type 2
OL516348	China	2021	Type 2
OK095299	China	2021	Type 2
OL687155	China	2021	Type 2
MZ820388	China: Jiangsu	2021	Type 2
MT394497	China	2018	Type 2
MT394496	China	2018	Type 2
MW853923	China	2017/2018	Type 2
MZ416787	South Korea	2016	Type 2
MZ579701	China	2018	Type 2
MZ172971	China	2020	Type 2
MW880772	China	2020	Type 2
MT780871	China	2019	Type 2
MZ322956	China	2019	Type 2
MT663768	China	2018	Type 2
MW366748	Viet Nam	-	Type 2
MT416548	China	2018	Type 2
MT416547	China	2018	Type 2
MT416546	China	2017	Type 2
MT416545	China	2018	Type 2
MT416543	China	2017	Type 2
MT416541	China	2018	Type 2
MT409691	China	2018	Type 2
MT409689	China	2018	Type 2
MT409687	China	2018	Type 2
MT376723	USA: Ohio	2016	Type 2
MW561594	China	2020	Type 2
MW531679	China	2020	Type 2
MW651976	China	2019	Type 2
MT746146	China	2020	Type 2
MN913537	China	2019	Type 2
MT269878	USA	2016	Type 2
MT269877	USA	2006	Type 2
MT269876	USA	2009	Type 2
MT708500	China	2017	Type 2
MN823730	China	2017	Type 2
MN862433	China	2018	Type 2
MN547967	China: Jiangsu	2019	Type 2
MN547966	China: Jiangsu	2019	Type 2
MN547965	China: Jiangsu	2018	Type 2
MN547964	China: Jiangsu	2017	Type 2
MN026347	-	-	Type 2
MN026346	-	-	Type 2
MT036900	China: Henan	2017	Type 2
MT036899	China: Yunnan	2017	Type 2
MT036898	China: Guangdong	2017	Type 2
MN606305	China	2007	Type 2
MN606304	China	2018	Type 2
MT379661	China	2018	Type 2
MN660069	China	2014	Type 2
MN660068	China	2013	Type 2
MN660067	China	2013	Type 2
MT163314	China	-	Type 2
MN401750	Taiwan	2018	Type 2
MK837936	USA	1996	Type 2
MK450333	China	2018	Type 2
MK450365	China	2018	Type 2
MH588710	China	2016	Type 2
MH404256	China	2017	Type 2
MH500776	China	2017	Type 2
MH167388	China	2017	Type 2
MH167387	China	2017	Type 2
MG687491	China	2017	Type 2
MH046843	China:Guangdong	2016	Type 2
MF669722	China	2014	Type 2
MF669720	China	2014	Type 2
MF772778	China	-	Type 2
MF766474	China	2016	Type 2
MF766473	China	2015	Type 2
MF766472	China	2015	Type 2
MF766471	China	2014	Type 2
MH078490	China	2017	Type 2
MF689000	China	2012	Type 2
MF818049	China	2016	Type 2
MG860516	China	2017	Type 2
MF375261	China	2015	Type 2
MF375260	China	2015	Type 2
KY053458	China	2016	Type 2
KX980392	China	2015	Type 2
MF370557	China	2006	Type 2
MF326992	USA: Indiana	2014	Type 2
MF326989	USA: Iowa	2014	Type 2
MF187956	China: Shanghai	2006	Type 2
MF124329	China	2014	Type 2
KY290748	China	2016	Type 2
KY041782	China	2016	Type 2
KX900392	China	2015	Type 2
KX758250	China	-	Type 2
KX758249	China	-	Type 2
KX767091	China	2015	Type 2
KX357708	China	2016	Type 2
KU131569	USA	1999	Type 2
KU131568	USA	2011	Type 2
KU131567	USA	1999	Type 2
KU131566	USA	2011	Type 2
KU131565	USA	1995	Type 2
KU131564	USA	1995	Type 2
KU131563	USA	1998	Type 2
KU131562	USA	1999	Type 2
KU131561	USA	2002	Type 2
KU131559	USA	2004	Type 2
KU131558	USA	2005	Type 2
KU131557	USA	2011	Type 2
KX169191	China	2014	Type 2
JN626287	Laos	2010	Type 2
AF066183	-	-	Type 2
AF494042	-	-	Type 2
JF796180	China: Foshan	2010	Type 2
JF800911	China	2009	Type 2
HQ416720	China	2008	Type 2
HQ401282	China:Shaanxi	2007	Type 2
HM189676	China	2009	Type 2
HM214915	China	-	Type 2
HM214914	China	-	Type 2
HM214913	China	-	Type 2
HM016159	China: Shandong	2009	Type 2
HM016158	China: Shandong	2008	Type 2
HM011104	China	2007	Type 2
GU269541	China: GuangDong	2005	Type 2
GU232738	China	2008	Type 2
GU232737	China	-	Type 2
GU232736	China	-	Type 2
GU232735	China	2008	Type 2
GQ330474	China	2008	Type 2
EU678352	China	-	Type 2
GU168569	China	-	Type 2
GU168568	China	2009	Type 2
GQ914997	China	-	Type 2
FJ797690	China: HuNan Province	2006	Type 2
GQ374442	China	2008	Type 2
GQ374441	China	2007	Type 2
GQ351601	China	2007	Type 2
KU523367	China	2011	Type 2
KU523366	China	2015	Type 2
KU950375	China	2015	Type 2
KU950374	China	2015	Type 2
KU950373	China	2014	Type 2
KU950372	China	2014	Type 2
KU950371	China	2015	Type 2
KU950370	China	2015	Type 2
KU215417	China	-	Type 2
KU215416	China	-	Type 2
KU201579	China	2008	Type 2
KT804696	China	-	Type 2
KT819203	China	2014	Type 2
KT022072	China	2013	Type 2
KT022071	China	2014	Type 2
KR149645	China	-	Type 2
KP742987	China	2014	Type 2
KP742986	China	2014	Type 2
KT207837	USA	2012	Type 2
KT180169	China	2013	Type 2
KT033733	China	2008	Type 2
KP771784	China	2014	Type 2
KP771783	China	2014	Type 2
KP771782	China	2014	Type 2
KP771781	China	2014	Type 2
KP771780	China	2014	Type 2
KP771779	China	2008	Type 2
KP771778	China	2011	Type 2
KP771777	China	2012	Type 2
KP771776	China	2012	Type 2
KP771775	China	2012	Type 2
KP771774	China	2011	Type 2
KP771773	China	2012	Type 2
KP771772	China	2012	Type 2
KP771771	China	2012	Type 2
KP771770	China	2012	Type 2
KP771769	China	2012	Type 2
KP771768	China	2012	Type 2
KP771767	China	2011	Type 2
KP771766	China	2011	Type 2
KP771765	China	2011	Type 2
KP771764	China	2012	Type 2
KP771763	China	2012	Type 2
KP771762	China	2012	Type 2
KP771761	China	2012	Type 2
KP771760	China	2012	Type 2
KP771759	China	2012	Type 2
KP771758	China	2012	Type 2
KP771757	China	2012	Type 2
KP771756	China	2012	Type 2
KP771755	China	2008	Type 2
KP771754	China	2008	Type 2
KP771753	China	2013	Type 2
KP771752	China	2013	Type 2
KP771751	China	2013	Type 2
KP771750	China	2013	Type 2
KP771749	China	2011	Type 2
KP771748	China	2011	Type 2
KP771747	China	2012	Type 2
KP771746	China	2011	Type 2
KP771745	China	2013	Type 2
KP771744	China	2013	Type 2
KP771743	China	2013	Type 2
KP771742	China	2013	Type 2
KP771741	China	2013	Type 2
KP771740	China	2013	Type 2
KP771739	China	2014	Type 2
KP771738	China	2014	Type 2
KP771737	China	2014	Type 2
KP771736	China	2014	Type 2
KP771735	China	2014	Type 2
KP890342	China	2013	Type 2
KP890341	China	2013	Type 2
KP890340	China	2013	Type 2
KP890339	China	2013	Type 2
KP890338	China	2013	Type 2
KP890337	China	2013	Type 2
KP998479	China	-	Type 2
KP998478	China	-	Type 2
KP998477	China	-	Type 2
KP998475	China	-	Type 2
KP998474	China	-	Type 2
KP860911	China	-	Type 2
KP860910	China	-	Type 2
KP860909	China	-	Type 2
KP780882	China	2014	Type 2
KP780881	China	2014	Type 2
KP793736	China	2011	Type 2
KP998430	Taiwan	2012	Type 2
KP998429	Taiwan	1992	Type 2
KP998428	Taiwan	2002	Type 2
KP998427	Taiwan	2004	Type 2
KP998426	Taiwan	2003	Type 2
KP998425	Taiwan	1997	Type 2
KP998424	Taiwan	2000	Type 2
KP998422	Taiwan	1998	Type 2
KP998421	Taiwan	2005	Type 2
KP998420	Taiwan	2000	Type 2
KP998419	Taiwan	2001	Type 2
KP998417	Taiwan	2013	Type 2
KP998416	Taiwan	2002	Type 2
KP998414	Taiwan	2009	Type 2
KP998413	Taiwan	2005	Type 2
KP998412	Taiwan	2008	Type 2
KP998411	Taiwan	2011	Type 2
KP998410	Taiwan	2011	Type 2
KP998408	Taiwan	2012	Type 2
KP998407	Taiwan	2012	Type 2
KP998406	Taiwan	2012	Type 2
KP998405	Taiwan	2005	Type 2
KP998404	Taiwan	2011	Type 2
KP998403	Taiwan	2012	Type 2
KP998402	Taiwan	2005	Type 2
KP998401	Taiwan	2005	Type 2
AB811789	Japan: Aomori	2010	Type 2
AB811788	Japan: Yamagata	2010	Type 2
AB811787	Japan: Aomori	2000	Type 2
AB811786	Japan: Nagasaki	2011	Type 2
AB811785	Japan: Chiba	1992	Type 2
KF724413	USA	2013	Type 2
KF724412	USA	2013	Type 2
KF724411	USA	2013	Type 2
KF724410	USA	2013	Type 2
KF724409	USA	2013	Type 2
KF724408	USA	2013	Type 2
KF724407	USA	2013	Type 2
KF724406	USA	2011	Type 2
KF724405	USA	2012	Type 2
KF724404	USA	2012	Type 2
KF724403	USA	2012	Type 2
KF724402	USA	2012	Type 2
KF724401	USA	2012	Type 2
KF724399	USA	2012	Type 2
KF724398	USA	2011	Type 2
KF724397	USA	2011	Type 2
KF632717	USA	2012	Type 2
KP283416	USA	2012	Type 2
KP283415	USA	2012	Type 2
KP283413	USA	2012	Type 2
KP283412	USA	2012	Type 2
KP283411	USA	2012	Type 2
KP283410	USA	2012	Type 2
KP283409	USA	2012	Type 2
KP283407	USA	2012	Type 2
KP283406	USA	2012	Type 2
KP283405	USA	2012	Type 2
KP283404	USA	2011	Type 2
KP283403	USA	2012	Type 2
KP283402	USA	2013	Type 2
KP283401	USA	2012	Type 2
KP162169	China	2014	Type 2
KM453699	China	2014	Type 2
KM261784	China	2014	Type 2
KM000066	China	2014	Type 2
EF536003	-	-	Type 2
EF536001	-	-	Type 2
EF536000	-	-	Type 2
EF532816	USA	-	Type 2
EF532813	USA	-	Type 2
EF532812	USA	-	Type 2
EF532811	USA	-	Type 2
EF532810	USA	-	Type 2
EF532809	USA	-	Type 2
EF532808	USA	-	Type 2
EF532805	USA	-	Type 2
EF532802	USA	-	Type 2
EF532801	USA	-	Type 2
KF751238	China	2011	Type 2
KF751237	China	2011	Type 2
JX138236	South Korea	2010	Type 2
JX138235	South Korea	2007	Type 2
JX138234	South Korea	2009	Type 2
JX138233	South Korea	2007	Type 2
KC862585	Denmark	2004	Type 2
KC862584	Denmark	2003	Type 2
KC862583	Denmark	2010	Type 2
KC862582	Denmark	2008	Type 2
KC862581	Denmark	2010	Type 2
KC862580	Denmark	2010	Type 2
KC862579	Denmark	2010	Type 2
KC862578	Denmark	2004	Type 2
KC862577	Denmark	2011	Type 2
KC862576	Denmark	1997	Type 2
KC862575	Denmark	2012	Type 2
KF287140	Hong Kong	2005	Type 2
KF287139	Hong Kong	2004	Type 2
KF287136	Hong Kong	2004	Type 2
KF287134	Hong Kong	2003	Type 2
KF287132	Hong Kong	2003	Type 2
JX235370	China	2011	Type 2
JX215554	China	2011	Type 2
JX215553	China	2010	Type 2
JX215552	China	2010	Type 2
JX192639	China	2010	Type 2
JX192638	China	2010	Type 2
JX192637	China	2010	Type 2
JX192636	China	2010	Type 2
JX192635	China	2010	Type 2
JX192634	China	2010	Type 2
JX192633	China	2010	Type 2
JX192632	China	2010	Type 2
JX235367	China	2011	Type 2
JX235366	China	2011	Type 2
JX235365	China	2011	Type 2
JX217036	China	2011	Type 2
JX912249	China: Guangxi	2010	Type 2
JX679179	China	2011	Type 2
JX258843	USA	-	Type 2
JX177644	China	2012	Type 2
JQ663568	China	2010	Type 2
JQ663567	China	2010	Type 2
JQ663566	China	2010	Type 2
JQ663565	China	2010	Type 2
JQ663564	China	2010	Type 2
JQ663563	China	2010	Type 2
JQ663562	China	2010	Type 2
JQ663561	China	2010	Type 2
JQ663560	China	2010	Type 2
JQ663559	China	2010	Type 2
JQ663558	China	2010	Type 2
JQ663557	China	2010	Type 2
JQ663556	China	2010	Type 2
JQ663555	China	2010	Type 2
JQ663554	China	2012	Type 2
JQ663553	China	2010	Type 2
JQ663552	China	2010	Type 2
JQ663551	China	2010	Type 2
JQ663550	China	2010	Type 2
JQ663549	China	2010	Type 2
JQ663548	China	2010	Type 2
JQ663547	China	2010	Type 2
JQ663546	China	2010	Type 2
JQ663545	China	2010	Type 2
JQ663544	China	2010	Type 2
JQ663543	China	2010	Type 2
JQ663542	China	2010	Type 2
JQ663541	China	2010	Type 2
JQ663540	China	2010	Type 2
JQ309823	China	-	Type 2
JQ309822	China	-	Type 2
GU168567	China	2009	Type 2
JN864948	China	2007	Type 2
HQ699067	USA	2006	Type 2
EU624117	China: Guangdong	2007	Type 2
EU144079	China	-	Type 2
AY612613	South Korea	-	Type 2
EU860248	China	2006	Type 2
DQ459471	China	-	Type 2
DQ217415	USA	-	Type 2
OF296814	-	-	Type 2
MA258346	-	-	Type 2
LQ742012	-	-	Type 2
LP839040	-	-	Type 2
LY513192	-	-	Type 2
LY345488	-	-	Type 2
EU262603	China	-	Type 2
EU360129	-	-	Type 2
EU360128	-	-	Type 2
EU236259	-	-	Type 2
EU187484	China	-	Type 2
EU097707	China	-	Type 2
EU097706	China	-	Type 2
FJ175689	China	-	Type 2
FJ175688	China	-	Type 2
FJ175687	China	-	Type 2
EU807840	China	-	Type 2
EU825724	China: Guangdong	2007	Type 2
EU825723	China: Beijing	2007	Type 2
EU708726	China	2006	Type 2
FJ889130	China	2008	Type 2
FJ889129	China	2008	Type 2
FJ899592	China	2003	Type 2
FJ548855	China	-	Type 2
FJ548854	China	-	Type 2
FJ548853	China	-	Type 2
FJ548852	China	-	Type 2
FJ548851	China	-	Type 2
EU880443	China	-	Type 2
EU880442	China	-	Type 2
EU880441	China	-	Type 2
EU880440	China	-	Type 2
EU880439	China	-	Type 2
EU880438	China	-	Type 2
EU880437	China	-	Type 2
EU880436	China	-	Type 2
EU880435	China	-	Type 2
EU880434	China	-	Type 2
EU880433	China	-	Type 2
EU880432	China	-	Type 2
EU880431	China	-	Type 2
FJ536165	China	2004	Type 2
EF641008	China	-	Type 2
EF488048	China	2007	Type 2
EF153486	-	-	Type 2
DQ779791	USA	-	Type 2
LG074918	-	-	Type 2
LG074917	-	-	Type 2
LG074916	-	-	Type 2
HZ466208	-	-	Type 2
HZ466207	-	-	Type 2
HZ466206	-	-	Type 2
LG013099	-	-	Type 2
LG013088	-	-	Type 2
LG013077	-	-	Type 2
HZ040561	-	-	Type 2
HZ040550	-	-	Type 2
HZ040539	-	-	Type 2
HW614274	-	-	Type 2
DI400976	-	-	Type 2
HM853673	China	2008	Type 2
EU860249	China	2007	Type 2
HV585607	-	-	Type 2
HV585606	-	-	Type 2
GU169411	China	2008	Type 2
DQ056373	Thailand	-	Type 2
HV349765	-	-	Type 2
HV349764	-	-	Type 2
FJ950747	China	2007	Type 2
FJ950746	China	2007	Type 2
FJ950745	China	2007	Type 2
FJ950744	China	2007	Type 2
EF484033	USA	-	Type 2
DQ176021	USA	-	Type 2
DM143420	-	-	Type 2
DM143419	-	-	Type 2
DM143418	-	-	Type 2
DM143417	-	-	Type 2
DM143416	-	-	Type 2
DM143415	-	-	Type 2
DM143414	-	-	Type 2
DM143411	-	-	Type 2
DM143410	-	-	Type 2
DM143409	-	-	Type 2
DM143408	-	-	Type 2
DL139791	-	-	Type 2
BD378449	-	-	Type 2
BD378448	-	-	Type 2
MT721741	China	2018	Type 2
MP452406	-	-	Type 2
MP292452	-	-	Type 2
MP294017	-	-	Type 2
NC_001961	-	-	Type 2
EU360130	China	-	Type 2
EU200962	China: Henan	-	Type 2
EU200961	China: Jiangxi	-	Type 2
EF517962	China: Hunan Province	-	Type 2
LQ249478	-	-	Type 2
LQ249477	-	-	Type 2
LQ249476	-	-	Type 2
FJ393459	China	2007	Type 2
FJ393458	China	2007	Type 2
FJ393457	China	2007	Type 2
FJ393456	China	2007	Type 2
EU939312	China	2006	Type 2
EU864233	China	2006	Type 2
EU864232	China	2005	Type 2
EU864231	China	2007	Type 2
FJ895329	China: Shanxi province	2009	Type 2
EF635006	China	-	Type 2
EF112445	China	-	Type 2
EF075945	China	-	Type 2
DQ988080	USA	-	Type 2
JE851623	-	-	Type 2
JC170604	-	-	Type 2
JC176209	-	-	Type 2
JC175828	-	-	Type 2
JA894280	-	-	Type 2
FJ394029	China	-	Type 2
EU109503	China	-	Type 2
EU109502	China	-	Type 2
EU106888	China	-	Type 2
EF112447	China	-	Type 2
EF112446	China	-	Type 2
DQ473474	South Korea	-	Type 2
JA515197	-	-	Type 2
HI657735	-	-	Type 2
HI657734	-	-	Type 2
GM989521	-	-	Type 2
GM989509	-	-	Type 2
GM989508	-	-	Type 2
AB288356	Japan:Chiba	1992	Type 2
CS484788	-	-	Type 2
CS484787	-	-	Type 2
CS484786	-	-	Type 2
CS484785	-	-	Type 2
CS484784	-	-	Type 2
CS484783	-	-	Type 2
CS484782	-	-	Type 2
CS484779	-	-	Type 2
CS484778	-	-	Type 2
CS484777	-	-	Type 2
CS484776	-	-	Type 2
CS302114	-	-	Type 2
CS079062	-	-	Type 2
AY457635	-	-	Type 2
MK057532	South Korea	2017	Type 2
MK057531	South Korea	2017	Type 2
MK057529	South Korea	2012	Type 2
NC_038291	-	-	Type 2
U87392	-	-	Type 2
MK057530	South Korea	2016	Type 2
MZ287326	South Korea	2007	Type 2
MZ287325	South Korea	2008	Type 2
MZ287324	South Korea	2010	Type 2
MZ287323	South Korea	2015	Type 2
MZ287322	South Korea	2015	Type 2
MZ287321	South Korea	2015	Type 2
MZ287320	South Korea	2015	Type 2
MZ287319	South Korea	2011	Type 2
MZ287317	South Korea	2015	Type 2
MZ287316	South Korea	2010	Type 2
MZ287315	South Korea	2011	Type 2
MZ287313	South Korea	2020	Type 2
MT093771	China	2017	Type 2
MT093770	China	2017	Type 2
MT093769	China	2016	Type 2
MT093768	China	2016	Type 2
MT093764	China	2018	Type 2
MT093763	China	2018	Type 2
MT093762	China	2018	Type 2
MT093761	China	2017	Type 2
MT093760	China	2016	Type 2
MT093759	China	2016	Type 2
MT093758	China	2018	Type 2
MT093757	China	2017	Type 2
MT093756	China	2017	Type 2
MT093755	China	2018	Type 2
MT093754	China	2017	Type 2
MT093753	China	2017	Type 2
MT093752	China	2017	Type 2
MT093751	China	2017	Type 2
MT093750	China	2017	Type 2
MT093749	China	2016	Type 2
MT093748	China	2016	Type 2
MT093747	China	2016	Type 2
MT093746	China	2016	Type 2
MT093745	China	2016	Type 2
MT093744	China	2017	Type 2
MT093743	China	2017	Type 2
MT093742	China	2017	Type 2
MT093740	China	2016	Type 2
MT093739	China	2015	Type 2
MK680895	USA	2016	Type 2
OF019574	-	-	Type 2
MT811841	China	2018	Type 2
MT811840	China	2017	Type 2
MT811839	China	2017	Type 2
MT811838	China	2016	Type 2
MT811837	China	2017	Type 2
MT811836	China	2016	Type 2
MT811835	China	2018	Type 2
MT811834	China	2017	Type 2
MT811833	China	2017	Type 2
MT811832	China	2017	Type 2
MT811831	China	2016	Type 2
MT811830	China	2017	Type 2
MT811829	China	2016	Type 2
MT811828	China	2017	Type 2
MT811827	China	2016	Type 2
MT811826	China	2017	Type 2
MT811825	China	2018	Type 2
MT811824	China	2017	Type 2
MT811823	China	2017	Type 2
MT811822	China	2018	Type 2
MW887655	USA	2020	Type 2
MW651975	China	2019	Type 2
MW627193	China	2018	Type 2
MT316312	China	2019	Type 2
MN642105	China	2014	Type 2
MN642104	China	2017	Type 2
MN642103	China	2016	Type 2
MN642102	China	2016	Type 2
MN642101	China	2014	Type 2
MN642100	China	2014	Type 2
MN119309	China: Xinjiang	2019	Type 2
MN119308	China: Jiangsu	2018	Type 2
MN119307	China: Henan	2018	Type 2
MN119306	China: Shanghai	2017	Type 2
MN119305	China: Shandong	2017	Type 2
MN119304	China: Shandong	2016	Type 2
MK820651	USA: Indiana	1995	Type 2
MK820650	USA	-	Type 2
MK315210	India	2018	Type 2
MK315209	India	2018	Type 2
MK315208	India	2018	Type 2
MK287895	India	2018	Type 2
MK287894	India	2018	Type 2
MF663706	USA	2016	Type 2
AF046869	-	-	Type 2
DI496070	-	-	Type 2
DI496069	-	-	Type 2
DI496054	-	-	Type 2
DI496051	-	-	Type 2
DI496050	-	-	Type 2
AY262352	-	-	Type 2
AY150312	-	-	Type 2
JA515195	-	-	Type 2
JA515194	-	-	Type 2
JA515193	-	-	Type 2
JA515192	-	-	Type 2
JA515191	-	-	Type 2
JA515190	-	-	Type 2
JA515189	-	-	Type 2
JA515186	-	-	Type 2
JA515185	-	-	Type 2
JA515184	-	-	Type 2
JA515183	-	-	Type 2
MY560432	-	-	Type 2
MV505215	-	-	Type 2
MV282257	-	-	Type 2
MM000983	-	-	Type 2
KH840551	-	-	Type 2
KH840550	-	-	Type 2
KH840549	-	-	Type 2
HL227356	-	-	Type 2
HL227355	-	-	Type 2
HL227354	-	-	Type 2
KT894735	-	-	Type 2
HK234586	-	-	Type 2
FJ629371	USA	-	Type 2
FJ629370	USA	-	Type 2
EF484032	USA	-	Type 2
EA292746	-	-	Type 2
AR784911	-	-	Type 2
AR784910	-	-	Type 2
AR630517	-	-	Type 2
AR575728	-	-	Type 2
AR575727	-	-	Type 2
NC_043487	-	-	Type 1
